# Supplementary material for: Cloning and Functional Analysis of the SiMAPKKK17 Gene in Foxtail Millet (Setaria italica)
Source: Plants (Basel). 2026 Mar 30;15(7):1055. doi: 10.3390/plants15071055 (PMC13074924; doi:10.3390/plants15071055)
Supplement: Supplementary file 1 [file plants-15-01055-s001.zip]

Archive with 1 entries (1 files):
- plants-4161895-supplementary.pdf
